# Supplementary material for: Eating Speed Is Associated with the Presence of Sarcopenia in Older Patients with Type 2 Diabetes: A Cross-Sectional Study of the KAMOGAWA-DM Cohort
Source: Nutrients. 2022 Feb 11;14(4):759. doi: 10.3390/nu14040759 (PMC8878855; doi:10.3390/nu14040759)
Supplement: Supplementary file 1 [file nutrients-14-00759-s001.zip]

Archive with 1 entries (1 files):
- nutrients-1584463-supplementary.pdf
